# Supplementary material for: Artificial arterial blood pressure artifact models and an evaluation of a robust blood pressure and heart rate estimator
Source: Biomed Eng Online. 2009 Jul 8;8:13. doi: 10.1186/1475-925X-8-13 (PMC2728101; doi:10.1186/1475-925X-8-13)
Supplement: Additional file 1 — Matlab source code for generating artifacts described in article. Contains the following files: bp_art.m – Matlab routine for generating artifacts sigmoid_art.m – Matlab sub-function to bp_art.m brownnoise.m – Matlab sub-function to bp_art.m sinc_art.m – Matlab sub-function to bp_art.m [file 1475-925X-8-13-S1.zip]

Archive with 4 entries (4 files):
- brownNoise.m
- bp_art.m
- sinc_art.m
- sigmoid_art.m
