# Supplementary material for: Artificial arterial blood pressure artifact models and an evaluation of a robust blood pressure and heart rate estimator
Source: Biomed Eng Online. 2009 Jul 8;8:13. doi: 10.1186/1475-925X-8-13 (PMC2728101; doi:10.1186/1475-925X-8-13)
Supplement: Additional file 1 — Matlab source code for generating artifacts described in article. Contains the following files: bp_art.m – Matlab routine for generating artifacts sigmoid_art.m – Matlab sub-function to bp_art.m brownnoise.m – Matlab sub-function to bp_art.m sinc_art.m – Matlab sub-function to bp_art.m [file 1475-925X-8-13-S1.zip › brownNoise.m]

function sig = brownNoise(iterations,d,T,plotFlag)
% sig = brownNoise(iterations,d,T);
% Brownian motion in d-dimensions
%
% G. Clifford 2004 gari AT mit DOT edu  GPL applies

if nargin<4
plotFlag=0;
end

if nargin<3
T=1;
end
if nargin<2
d=1;
end
if nargin<1
iterations=1000;
end

x0=0;
dt=T/iterations;

sig=zeros(iterations,d);
for(j=1:d)
 for (i=2:iterations);
 ds = sqrt(dt)*randn;
 sig(i,j)= sig(i-1,j)+ds;
 end
end

% just plotting the result ...

if plotFlag>1
figure
if(d==1)
subplot(2,1,1)
plot(sig(:,1),'+--');
axis([0 length(sig) min(sig)-(abs(min(sig))/20) max(sig)+(abs(max(sig))/20) ])
title('1-D Brownian motion');
grid on;
end
if(d==2)
subplot(2,1,1)
plot(sig(:,1),sig(:,2),'+--');
title('2-D Brownian motion');
grid on;
end
if(d>2)
subplot(2,1,1)
plot3(sig(:,1),sig(:,2),sig(:,3),'+--');
title('3-D Brownian motion');
grid on;
end

subplot(2,1,2)
psd(sig(:,1))

end
