# Supplementary material for: Artificial arterial blood pressure artifact models and an evaluation of a robust blood pressure and heart rate estimator
Source: Biomed Eng Online. 2009 Jul 8;8:13. doi: 10.1186/1475-925X-8-13 (PMC2728101; doi:10.1186/1475-925X-8-13)
Supplement: Additional file 1 — Matlab source code for generating artifacts described in article. Contains the following files: bp_art.m – Matlab routine for generating artifacts sigmoid_art.m – Matlab sub-function to bp_art.m brownnoise.m – Matlab sub-function to bp_art.m sinc_art.m – Matlab sub-function to bp_art.m [file 1475-925X-8-13-S1.zip › bp_art.m]

function [bpout] = bp_art(bpin, art_type)

% [bpout noiseInfoStruct] = bp_art(bpin, art_type, fs, tc1, min_mean_max)
% 
% bpin = user supplied blood pressure signal. If you simply want the
%      artefact, just let bpin=[]. If you wish to supply a specific
%      length, let bpin=zeros(N,1), where N is the length of the signal 
%      (in samples) that you require. Default=20s; bpin=zeros(fs*20,1);  
% fs = sampling frequency in Hz. Default=125Hz.
% tc = time const 1; rate of saturation or length(% of N) of saturation/artefact.   
%        Default = (25 + rand*75.0)/100.0;
% min_mean_max = 3 element vector for min, mean and max BP. Default = [min(bpin) mean(bpin) 300]
% art_types; user specified integer 
% Artefact types:
% 1 Exponential saturation to BPmax, (tc= rate of saturation) 
% 2 Exponential saturation to BPmin. (tc= rate of saturation, N = 2500 to 7500, 
%   as sampling frequency is 125Hz, means 20s to 60s
% 3 Linear attenuation to BPmean. (tc = percentage of attenuation signals
%   before BPmean)
% 4 Square wave ... Irregularr oscillations between 0 mmHg and 300 mmHg.
%   (tc not used)
% 5 High frequency noise (1-20hz) (Brown Noise filterd by 1-20Hz bandpass)
% 6 Sinc fn impulse noise (0.2-5Hz)
%
%        noiseStruct.type  = one of {1, 2, ..., 10}    
%        noiseStruct.tc   = rate of saturation or length(% of N) of saturation/artefact.   
%
%   See also: SINC_ART, SIGMOID_ART SINE_ART, SINC SQUARE, SIN, COS, 
%             CHIRP, DIRIC, GAUSPULS, PULSTRAN, RECTPULS and TRIPULS  
%
%   Author: G. Clifford, 26-10-06
%   GNU GPL (C) 2006 

if nargin<1 | isempty(bpin) 
 bpin=0;
end

if nargin < 2
 art_type=1;
end

if nargin < 3
 fs = 125; 
end

if length(bpin)<2
 bpin=zeros(fs*20,1);    
end

bpin=bpin(:);


if nargin < 4
 tc = (25.0 + rand*75.0)/100.0; 
end
if nargin < 5
 BPmax = max(bpin);
 if (BPmax)<200
     BPmax=200;
 elseif BPmax<250
     BPmax=250;
 else
     BPmax=300;
 end
 if art_type==5
     BPmax=max(bpin);
 end
 BPmean = mean(bpin); %(2/3)*(max(bpin)-min(bpin));
 BPmin  = min(bpin);  %0;
else
    if(length(min_mean_max)<3)
        error('min_mean_max input should be a vector of length 3');
    end
 BPmin  = min_mean_max(1);
 BPmean = min_mean_max(2);
 BPmax  = min_mean_max(3);
end

if art_type~=2

    N=length(bpin);
    tc1=N*tc;
    t=[1/fs:1/fs:(N/fs)];
    art=0;
    if art_type<3;
     while(sum(art)==0)
    %    a = tc1/5;% 6.5*rand;
    %    c = tc2/4;% 6.5*rand;
        xx=tanh((tc1/(N*2))*t);
        %[xx, x] = sigmoid_art(round(N/2),a,c);
        art = xx; %(1-xx);
     end
    end

    if art_type==3
        Npart=N*(0.05+rand*0.15);
        for i=1:N
            art0(i)=(N-i+Npart)/(N+Npart);
        end
        A = [1 0]; DEV = [0.1 0.01];
        F = [5 10];
        c = kaiserord(F,A,DEV,fs, 'cell');
        b = fir1(c{:});
        art=filtfilt(b,1,art0);
    end

    if art_type==4
        sig=1;
        from=1;
        to=floor((0.1+rand*4.9)*fs);
        while from<=N
            art(from:to)=sig;
            sig=sig*(-1);
            from=to+1;
            to=to+floor((0.2+rand*4.8)*fs);
            if to>N
                to=N;
            end
        end
        art=(art+1)./2.*BPmax;
    end

    if art_type==5
        m=max(N,600);
        xx=brownNoise(m);
        A = [0 1 0]; DEV = [0.01 0.1 0.01];
        F = [0 1.5 18 20];
        c = kaiserord(F,A,DEV,fs, 'cell');
        b = fir1(c{:});
        art1=filtfilt(b,1,xx);
        art=art1(1:length(bpin))';
        art=(art-min(art))/(max(art)-min(art));
        art=art-mean(art);
    end

    if art_type==6
     art = sinc_art(N, round(tc1/fs));    
     art=art(1:length(bpin))/10;
     BPmax=max(bpin)+1;
     for i=floor(N/2):N
         if art(i)<=0
             break
         end
     end
     art(i:N)=0;
     for i=floor(N/2):-1:1
         if art(i)<=0
             break
         end
     end
     art(1:i)=0;
    end

    if art_type==8
    % use wabp to detect onset and peaks, then add another peak afterwards,
    % with varying morphology
       error('Artefact type 8 not yet implemented'); 
    end

    if art_type==9
    % use wabp to detect onset and peaks, then dampen an occasional beat
    % with varying morphology
       error('Artefact type 9 not yet implemented'); 
    end


    %change sign
    %if rs>0
    %    art=art+max(abs(art));
    %end
    %art=art*rs;

    % rescale the artefact
    %BPmax
    %BPmin
    range = BPmax-BPmin;
    if length(art)<length(bpin)
        art(length(art)+1:length(bpin))=bpin(length(art)+1:length(bpin));
    end
    if length(art)>length(bpin)
        art1=art(1:length(bpin));
        clear art
        art=art1;
    end
    if art_type==1 || art_type==2
        bpout=(bpin-BPmin).*(1-art)';
        if art_type==1
            art = (art*range)+BPmin;
            bpout = art';% bpout+art';   
        else
            bpout=bpout+BPmin;
        end
    elseif art_type==3
    %    bpout=(bpin-BPmin).*art'+BPmin;
        art0=(bpin-BPmin).*art';
        A = [1 0]; DEV = [0.1 0.1];
        F = [3 6];
        c = kaiserord(F,A,DEV,fs, 'cell');
        b = fir1(c{:});
        bpout=filtfilt(b,1,art0)+BPmin;
    elseif art_type==4
        bpout=art';
    elseif art_type==5
        art = (art*range*2);
        bpout = bpin+art';
    else
     art = (art*range);%+BPmin;
     bpout = bpin+art';   
    end
    %plot(art)

elseif art_type==2      %%% begin of new style of type 2 artifact generator
    
% This type of artifact appears to be composed by four consecutive parts: 
% 1) a rapid exponential diastolic saturation 
% 2) a rapid saturation from a normal ABP to a minimum value with an exponential-like curve
% 3) an exponential increase from the minimum to some ABP value
% 4) back to normal gradually. 

% To generate the artifact, We first make an artifact boundary according to the four parts  
% then fit the ABP into the boundary. 
% Each boundary includes the upper side and the lower side

    d=bpin;
    begin=0; % start of the artifact
    dmax=max(d);
    dmin=min(d);
    N=length(d);                % length of the total artifact, 20s-60s
    N1=N*0.6+N*0.15*rand();     % length of the 1st and 2nd part of artifact
    N2=N-N1;                    % length of the 3rd and 4th part of artifact
    N11=min(300,N1/5)+0.1*rand()*N1;    % length of the 1st part

% make the upper boundary of the 1st part ( = 1 )
    art11=ones(1,floor(N11));           

% make the upper boundary of the 2nd part (using tanh)

    N12=N1-N11;                         % length of the 2nd part
    tc1=tc*N12;
    t=1/125:1/125:N12/125;
    xx=tanh((tc1/(N12*2))*t);
    art1=1-xx;
    art1=art1*(0.5+0.2*rand()); % attenuate the artifact from 1 to 50%-70%

% make the upper boundary of the 3rd and 4th part (using tanh)

    tc2=N2;                     
    t2=-N2/2/125:1/125:(N2/2-1)/125;
    scope=N/1250;               % limit the tanh scope as: (-2, 2) to (-6, 6) , not too steep or too gentle
    scope=max(2,scope);
    scope=min(6,scope);
    t2=t2/t2(end)*scope;
    xx2=tanh((tc2/(N2*2))*t2);
    xx2=(xx2+1)/2;
    xx2=xx2-(xx2(1)-art1(end));
    
% get the upper boundary by linking the four parts
    art=[art11,art1,xx2];       

% make the lower boundary of the 1st part (using square function) 
    t11=0:2.5/N11:2.5;
    art21=t11.*t11;
    art21=art21/art21(end)*art2(1);
    
% make the lower boundary of the 2nd part (by attenuating the upper boundary about 10%)
    art2=art1*0.9;     
    
% make the lower boundary of the 3rd part (by attenuating the upper boundary about 20%-40%)
    % attenuate the upper boundary about 50% first, 
    % then select the end position of the 3rd part as 50%-70% of the maxinum
    % then begin the 4th part
    scope1=min(0.2+7500/2.0/N2/20,0.5); 
    yy1=xx2*scope1;   
    yy1=yy1-(yy1(1)-art1(end));
    rand2=(0.5+0.2*rand())*yy1(end);    % set the stop value of the end of the 3rd part as 50%-70% of the maxinum  
    for i=1:N2
        if yy1(i)>rand2
            break;
        end
    end
    
% make the lower boundary of the 4th part (by using the left down part of a square function)
    N3=N2-i;
    y2=-sqrt(yy1(i)):sqrt(yy1(i))/N3:0; 
    yy2=y2.*y2;

% get the lower boundary by linking the four parts
    art3=[art21,art2,yy1(1:i),yy2];  

    %plot(art);  % plot the artifac
    %hold on
    %plot(art3,'r');

    %figure

% fit the real ABP to the artifact boundary    
    Nlength=min(length(art),length(art3));

    % Change the ABP of the 3rd part to slightly different (lower?)
    % diastolic pressure
    tempabp=d(begin+1:begin+Nlength);    
    r=wabp(tempabp);                    % find the ABP onset
    for i=1:length(r)-1
        if r(i)>N1 & r(i+1)<(N-N3)      % get the duration of 3rd part
            for j=r(i)+2:r(i+1)-2
                if tempabp(j)>=tempabp(j-2) & tempabp(j)>=tempabp(j+2) % find the peak of the ABP beat
                     break;
                end
            end
            if (r(i+1)-j)>0
                temp1=-1:0.7/(r(i+1)-j):-0.3; % using a left part of a square function 
                                              % (x*x) to attenuate the diastolic pressure
                temp2=temp1.*temp1;
                temp2=(temp2-temp2(end))/(temp2(1)-temp2(end));
                l=1;
                for k=j:r(i+1)
                    tempabp(k)=(tempabp(j)-tempabp(r(i+1)))*temp2(l)+tempabp(r(i+1));
                    l=l+1;
                end
            end
        end
    end
    d(begin+1:begin+Nlength)=tempabp;     

    for i=1:Nlength     % fit the ABP to the artifact boundary
        tt=art(i)-art3(i);
        temp(i)=dmin+(d(begin+i)-dmin)*(art(i)-art3(i))+art3(i)*(dmax-dmin);
    end
    
    bout=bpin;
    bpout(1:length(temp))=temp;
    %plot(bpout);
end     % end of art_type==2

BPmax=300;
bpout(find(bpout>BPmax))=BPmax; % saturate
bpout(find(bpout<0))=0;
noiseInfoStruct   = [];
noiseInfoStruct.type  = art_type;   % one of {1, 2, ... , 9}    
noiseInfoStruct.tc    = tc; % rate of saturation or length(% of N) of saturation/artefact.    
%pause
%plot(bpout,'r'); 
%axis([ -inf inf 0 320])
